# Supplementary material for: Lilium pseudonanum (Liliaceae), a Rare and Cryptic Species From Southeast Xizang, China
Source: Ecol Evol. 2025 Jul 10;15(7):e71738. doi: 10.1002/ece3.71738 (PMC12245480; doi:10.1002/ece3.71738)
Supplement: Supplementary file 1 — Appendix S1 [file ECE3-15-e71738-s001.zip]

Archive with 6 entries (6 files):
- FigS1.pdf
- FigS2.pdf
- FigS3.pdf
- FigS4.pdf
- FigS5.pdf
- Supplementary figures.docx
